# Supplementary material for: Threshold of phenylacetylglutamine changes: exponential growth between age and gut microbiota in stroke patients
Source: Front Neurol. 2025 May 21;16:1576777. doi: 10.3389/fneur.2025.1576777 (PMC12133545; doi:10.3389/fneur.2025.1576777)
Supplement: Supplementary file 2 [file Data_Sheet_1.xlsx]

## Sheet: Sheet1
Name	Patient ID	Age	female（0=male 1=female）	Drinking	Smoking	BMI	Cerebral Infarction	Atrial Fibrillation	Hypertension	Diabetes	Lipid Metabolism Disorder	TOAST Classification（1=LAA 2=CE 3=SAA 4=SOE 5=SUE）	NIHSS score 1d	Thrombolysis	Systolic BP	Diastolic BP	TMAO	TML	PAGln	SII	White Blood Cell Count (10^9/L)	Red Blood Cell Count (10^12/L)	Hemoglobin (g/L)	Absolute Lymphocyte Count (10^9/L)	Absolute Monocyte Count (10^9/L)	Absolute Neutrophil Count (10^9/L)	Platelet Count (10^9/L)	Glycated Hemoglobin (HbA1c) (%)	Creatinine (μmol/L)	Uric Acid (μmol/L)	Albumin (g/L)	Total Cholesterol (mmol/L)	Triglycerides (mmol/L)	High-Density Lipoprotein Cholesterol (HDL-C) (mmol/L)	Low-Density Lipoprotein Cholesterol (LDL-C) (mmol/L)	Apolipoprotein A1 (g/L)	Apolipoprotein B (g/L)	Apolipoprotein E (g/L)	Lipoprotein(a) (g/L)	N-Terminal pro b-type Natriuretic Peptide (NT-proBNP) (pg/mL)	Creatine Kinase (U/L)	Creatine Kinase-MB (U/L)	Homocysteine (μmol/L)
***	***	69	0	0	1	24.0921	0	0	1	0	0	1	3	1	160	70	396.002	95.5242	1185.92	478.545	5.63	5.48	161	1.65	0.55	3.36	235	9.6	73	235	42	5.79	1.98	1.49	4	1.7	1.19	53	43	62	35	9	11.9
***	***	52	0	1	0	22.6062	1	0	0	0	1	3	2	0	126	80	52.3396	83.8399	243.55	1106.86	12.7	5.14	149	2.27	0.8	9.59	262	9.7	77	365	44	5.75	1.7	1.26	3.92	1.41	1.32	42	880	105	78	1.87	13.5
***	***	73	1	0	0	24.0346	0	0	1	0	0	3	4	0	145	83	61.0126	70.6303	38.9353	284.413	5.27	4.51	136	2.13	0.46	2.6	233	6.2	54	315	42	5.61	2.84	1.2	3.08	1.73	1.12	42	31	36	134	7.63	18.9
***	***	68	0	0	1	26.3135	0	0	1	1	0	1	2	0	139	90	270.943	87.555	698.408	393.882	5.49	3.94	120	1.19	0.5	3.72	126	6.6	91	302	36	2.61	0.58	1.01	1.77	1	0.47	18	108	211	58	15	16.2
***	***	59	0	0	0	24.3156	0	0	1	0	0	3	3	0	140	80	52.2218	75.6872	100.276	466.564	7.08	4.45	138	1.81	0.54	4.06	208	6.2	99	405	35	3.43	0.74	0.85	2.39	0.97	0.71	42	154	104	87	1.58	17
***	***	72	0	0	0	24.3581	0	0	0	1	0	3	3	0	136	78	124.649	48.3138	280.366	265.133	7.37	3.35	116	1.8	0.52	4.92	97	5.4	93	363	42	4.51	1.49	1.11	3.19	1.22	0.96	39	59	109	86	6	16.8
***	***	71	1	0	0	26.2645	0	1	1	0	0	2	4	1	155	83	46.1407	35.0909	76.2526	1270.52	9.83	4.33	139	1.46	0.46	7.86	236	12.2	42	200	47	7.15	1.63	1.49	5.62	1.69	1.63	74	128	898	319	20	8.4
***	***	71	0	1	0	22.1814	0	0	0	0	0	1	0	1	126	86	477.516	134.054	488.478	375.245	4.56	4.09	136	1.47	0.37	2.43	227	5.7	62	286	39	4.34	1.68	0.97	2.95	1.2	0.92	40	154	173	41	14	12.5
***	***	76	1	0	0	26.4858	0	0	0	1	0	1	1	1	135	73	175.496	65.9886	392.128	415.789	4.82	3.99	120	1.14	0.54	3	158	7.2	92	555	40	5.46	2.88	0.82	3.03	1.1	0.72	143	84	103	67	8	16.6
***	***	69	1	0	0	24.4433	0	0	0	0	1	3	0	1	124	80	172.299	38.7256	266.349	1191.26	9.89	4.43	137	1.82	0.68	7.3	297	6.1	63	195	38	6.41	1.41	1.56	4.82	1.59	1.47	56	1500	98	26	7	8.5
***	***	55	0	1	0	24.4051	0	0	1	0	0	3	1	1	133	76	301.173	43.2606	183.838	501.818	9.56	3.75	128	1.98	0.36	3.45	288	5.3	73	308	42	4.45	0.65	1.88	2.67	1.68	0.74	57	97	78	80	28	11.4
***	***	56	1	0	0	26.5999	0	0	1	0	0	3	1	1	129	65	69.9577	37.6956	32.7872	949.485	8.15	4.37	136	2.04	0.43	5.55	349	6.2	70	381	49	7.89	1.84	1.14	6.54	1.31	1.91	71	119	180	153	21	29.4
***	***	50	0	0	1	22.6509	0	0	0	0	0	3	5	1	121	73	90.6442	83.5337	141.118	803.793	6.69	4.54	139	1.74	0.42	4.44	315	5.8	75	292	39	5.25	0.65	1.88	3.9	1.54	0.93	37	327	45	312	16	15.5
***	***	35	0	1	0	22.9863	0	0	0	0	0	5	0	1	170	95	78.6253	23.1336	89.889	683.697	5.45	5.67	171	1.19	0.49	3.6	226	5.7	87	339	43	3.68	1.54	0.75	2.68	0.94	0.93	30	95	37	43	11	91
***	***	49	1	0	0	24.8904	0	0	0	0	0	3	1	1	138	75	60.614	64.79	118.198	558.053	7.48	4.83	138	1.89	0.43	5.12	206	5.9	69	246	45	4.88	0.97	1.3	3.41	1.44	1.06	31	39	136	111	13	11.8
***	***	64	1	0	0	21.6413	0	0	0	0	0	3	1	1	172	68	190.513	64.9093	200.118	108.326	7.68	3.87	115	4.33	0.36	2.65	177	5.7	60	279	40	3.94	4.52	0.97	2.66	1.16	0.76	34	65	59	104	9	9.8
***	***	42	0	0	1	21.2245	0	0	0	0	0	3	2	1	148	102	93.2744	59.5728	98.6811	1103.12	10.71	4.54	145	2.36	0.7	7.59	343	5.6	62	271	48	6.76	2.11	1.04	5.52	1.31	1.66	78	72	43	70	11	19.4
***	***	59	0	0	0	24.8016	0	0	1	1	0	1	2	1	130	80	170.922	134.693	319.673	1168.14	10.62	5.26	165	1.61	0.45	8.51	221	8.8	69	334	45	2.91	0.71	1.06	1.62	1.21	0.61	22	31	27	227	14	13.8
***	***	66	0	0	0	22.2932	0	0	0	0	0	1	3	1	132	82	84.0208	47.7364	432.117	485.946	4	4.37	137	0.92	0.29	2.47	181	6	67	274	37	5.57	2.29	1.85	3.31	1.89	0.91	47	71	78	309	23	10.2
***	***	39	0	0	1	22.8968	0	0	0	0	0	3	2	1	140	90	85.3943	83.5177	232.31	714.815	5.92	4.74	142	1.62	0.35	3.86	300	5.5	93	377	45	5.11	2.32	0.75	3.36	1.03	1.06	56	300	78	83	7	13.3
***	***	82	0	0	0	24.2215	0	1	0	0	0	2	3	1	172	90	188.539	82.1269	2177.81	288.997	6.49	5.21	165	2.89	0.45	2.9	288	5.6	115	523	41	3.94	1.46	0.81	2.92	1.12	0.93	46	75	78	50	9	17.4
***	***	61	0	0	1	24.2709	0	0	1	0	0	1	2	1	146	90	352.29	75.3328	151.803	654.521	8.11	4.94	133	1.88	0.58	5.35	230	6.2	99	446	37	5.03	1.69	0.77	3.91	1.06	1.18	42	66	78	52	9	12.6
***	***	67	1	0	0	26.3539	0	0	1	0	0	3	3	1	150	80	63.5528	38.6568	81.1593	1813.7	11.21	4.54	133	1.38	0.47	9.27	270	6.5	73	246	47	5.01	2.96	1.2	3.28	1.64	1.22	60	28	58	112	13	11.5
***	***	65	1	0	1	33.0579	0	0	1	1	0	1	4	1	115	61	161.994	120.373	302.407	716.842	9.45	4.44	119	1.77	0.6	7.01	181	6.7	87	436	42	5.39	2.43	1.37	3.63	1.7	1.13	52	56	78	71	9	15.6
***	***	66	0	0	1	21.3041	0	0	0	0	0	5	3	1	120	80	83.3125	66.8253	132.002	587.234	8.7	4.2	131	2.35	0.63	5.52	250	5.8	73	308	40	3.95	1.33	1.17	2.56	1.31	0.78	29	351	78	73.5	11	20
***	***	69	0	0	0	22.2261	0	0	0	0	0	5	5	1	150	80	81.1945	72.8105	117.045	445.194	6.44	4.19	134	1.6	0.33	4.37	163	5.9	68	308	41	4.29	2.29	1	2.9	1.31	0.96	66	218	78	64	9	14.7
***	***	60	0	0	0	26.4924	0	0	1	1	0	2	1	1	158	90	129.538	64.3113	325.618	897.84	9.62	4.58	142	2.13	0.52	6.83	280	8.4	71	317	41	4.66	1.13	1.09	3.77	1.23	1.11	37	85	50	92	13	13.1
***	***	64	1	0	0	20.7031	0	0	0	0	0	3	3	1	146	62	138.677	63.7963	466.86	565.991	7.3	4.33	131	2.17	0.42	4.6	267	5.5	81	431	45	6.08	2.7	1.05	4.27	1.4	1.26	60	163	64	37	9	12
***	***	43	0	0	0	25.9516	0	0	0	0	0	3	4	1	135	96	116.899	72.9709	89.0567	1022.33	8.27	5.2	155	1.29	0.49	6.28	210	5.5	66	321	42	5.1	1.46	1.09	3.93	1.24	1.21	50	141	26	57	7	10.6
***	***	69	0	0	1	22.2261	0	0	0	0	0	3	3	1	169	83	191.205	57.716	52.0945	552.314	10.23	4.12	133	2.42	1.08	6.52	205	6.4	79	244	37	4.88	0.84	1.06	3.95	1.21	1.02	37	79	78	64	13	12.3
***	***	60	0	0	0	22.4273	0	0	0	0	0	1	2	1	157	80	248.068	69.2672	415.138	681.237	7.39	5.6	184	1.73	0.72	4.87	242	5.8	77	313	50	6.14	1.45	1.47	4.78	1.69	1.48	49	208	56	126	14	14.6
***	***	46	0	1	1	22.7403	0	0	0	0	0	1	1	1	133	76	123.873	50.3408	317.408	446.333	7.34	3.79	133	2.28	0.83	4.12	247	5.8	68	308	42	4.94	1.97	1.01	3.62	1.17	1.09	52	644	78	43	12	8.2
***	***	64	0	1	0	26.4029	0	0	1	1	0	1	3	1	140	80	135.286	82.9765	316.093	429.611	13.31	4.98	144	4.58	0.93	7.51	262	6.9	66	228	44	3.49	1.65	0.84	2.4	1.21	0.82	48	76	38	50	9	10.1
***	***	63	0	0	1	21.7993	0	0	0	0	1	1	2	1	161	74	249.863	51.7904	184.113	258.398	6.29	4.29	140	1.96	0.53	3.67	138	5.5	88	604	41	7.7	9.7	0.89	2	1.44	1.02	140	82	77	174	9	12.5
***	***	61	1	0	0	26.4881	0	0	1	0	0	3	3	1	136	70	138.873	85.2112	52.0802	352.556	4.97	4.54	137	1.44	0.41	3.04	167	8.2	45	178	46	6.07	7.35	1.07	3.28	1.58	1.16	103	68	78	74	16	6.1
***	***	53	0	0	1	22.5838	0	0	0	0	0	3	1	1	145	90	83.3587	121.757	182.014	854.326	7.97	4.79	150	1.87	0.55	5.49	291	5.7	85	246	36	4.3	1.44	1.27	2.82	1.34	0.81	42	102	78	58	15	55.7
***	***	80	0	0	0	23.8461	0	0	1	0	0	1	5	1	170	98	38.4769	64.4614	213.887	677.368	4.25	3.56	115	0.57	0.35	3.3	117	5.6	61	228	35	4.05	0.63	1.24	2.9	1.16	0.87	45	282	713	64	8	11.1
***	***	67	0	0	0	22.2708	0	0	0	0	0	1	1	1	147	90	189.466	61.4887	268.95	452.571	5.85	4.19	134	1.47	0.43	3.78	176	6.4	73	308	36	3.09	0.91	0.99	2.11	1.15	0.57	38	496	78	78	13	15.7
***	***	65	0	1	1	23.6336	0	0	1	1	0	3	2	1	168	96	204.59	47.5695	276.165	898.235	7.04	4.14	126	1.19	0.68	5.09	210	8.1	53	199	40	3.42	2.12	0.78	2.33	1.04	0.83	45	64	146	108	11	12.4
***	***	58	0	0	0	24.338	0	0	1	0	0	3	4	1	125	69	93.1277	66.5241	88.598	802.75	9.11	4.71	153	1.6	0.52	6.76	190	5.5	75	351	42	4.25	1.6	0.97	3.29	1.24	1.08	41	810	68	50	8	17.3
***	***	65	0	0	1	22.3155	0	1	0	0	0	2	2	1	110	75	107.331	91.2356	213.587	540.815	4.15	4.26	134	0.81	0.27	2.98	147	6.2	76	249	38	3.26	0.57	0.91	2.29	1.04	0.62	34	220	78	70	7	14.5
***	***	81	0	0	0	21.9578	0	0	0	0	0	1	4	1	104	60	204.971	78.6802	312.658	458.186	8.07	4.57	140	1.88	0.43	5.63	153	5.8	94	458	39	4.2	1.28	1.22	2.69	1.42	0.79	52	369	78	135	10	17.4
***	***	42	0	0	0	22.8298	0	0	0	0	1	3	1	1	138	78	217.506	77.1244	107.482	830.834	7.96	4.46	138	1.81	0.71	5.39	279	5.5	78	287	42	4.45	1.52	1.33	3.12	1.39	0.78	63	191	78	182	14	12.6
***	***	66	0	0	1	24.1591	1	0	1	0	0	3	4	1	167	90	66.7196	92.21	148.532	636.19	9.53	5.07	159	1.68	0.59	6.68	160	5.7	78	314	42	4.25	1.5	1.04	2.73	1.07	0.75	42	81	1029	63	14	13.2
***	***	55	0	0	0	24.4051	0	0	1	0	0	3	3	0	155	75	123.602	73.1569	115.075	584.615	6.7	5.13	155	1.56	0.48	4.56	200	7.4	70	339	43	3.51	2.35	0.88	1.95	1.41	0.84	49	25	63	37	11	62.9
***	***	54	0	0	0	24.4274	0	0	1	0	0	3	5	0	136	80	79.72	58.6994	157.828	682.71	5.94	4.62	149	1.24	0.5	4.07	208	6.4	60	299	45	3.58	0.9	0.88	2.87	1.13	0.98	20	315	22	161	16	11.3
***	***	54	0	1	1	26.6265	0	0	1	1	0	3	2	0	120	70	197.009	51.7859	402.053	511.636	7.32	4.02	114	1.65	0.66	4.69	180	13	150	547	40	6.6	5.54	0.88	3.09	1.34	1.15	128	201	41	56	9	17.3
***	***	78	1	0	0	26.108	0	0	1	0	0	1	3	0	108	90	308.53	97.3357	1829.87	2131.57	8.4	5.06	152	1.21	0.53	6.4	403	6.2	165	464	44	4.4	1.46	0.83	2.4	1.31	0.96	42	128	628	125	15	84.1
***	***	59	0	0	0	24.3156	0	0	1	0	0	3	3	0	150	92	149.068	96.145	191.155	383.912	6.51	3.96	132	1.82	0.54	3.97	176	6.7	73	444	41	4.02	1.64	0.79	2.65	1	0.96	35	167	26	41	12	10.5
***	***	75	1	0	0	26.1751	0	0	1	0	0	3	2	0	143	78	41.3122	54.3372	175.671	484.416	5.32	3.54	109	1.49	0.63	3.02	239	5.5	56	211	41	3.44	0.45	1.91	1.64	1.61	0.53	22	588	102	133	23	7.2
***	***	68	1	1	0	28.5307	0	1	1	1	0	2	1	1	178	89	317.961	147.092	191.851	1061.68	9.44	4.52	140	1.31	0.52	7.6	183	6.5	78	358	45	5.38	3.09	1.09	3.57	1.52	1.14	64	34	858	77	16	11.8
***	***	46	0	1	0	22.7403	0	0	0	0	0	3	3	0	120	90	103.92	59.097	347.982	439.556	5.61	4.53	141	1.6	0.37	3.57	197	6	86	424	42	4.61	1.66	0.85	3.48	1.09	1.13	28	424	46	68	9	11
***	***	46	1	0	0	24.9575	0	0	0	0	0	3	0	1	135	90	45.5233	76.2457	50.4027	3094.84	5.93	4.52	111	0.62	0.36	4.92	390	5.5	52	271	41	4.05	1.05	1.56	2.4	1.64	0.73	31	50	35	86	14	8.3
***	***	62	1	0	0	26.4657	0	0	1	0	1	1	0	1	160	80	697.079	74.5994	397.258	208.808	5.3	4.48	139	2.08	0.59	2.44	178	8.4	70	241	45	5.04	2.28	1.35	3.26	1.66	1.08	43	14	22	57	10	9.7
***	***	68	1	0	0	24.4656	1	0	0	0	0	3	0	0	139	80	131.168	36.5294	38.7909	1353.27	7.35	4.1	120	1	0.39	5.71	237	6.1	78	286	45	4.23	2.49	1.27	2.19	1.54	0.83	39	238	28	51	14	14.4
***	***	70	1	1	0	24.4209	0	0	0	0	0	3	2	0	127	62	180.3	43.7051	88.5086	337.471	7.54	4.54	135	2.57	0.7	4.13	210	6.2	64	221	43	4.4	1.66	1.055	2.93	1.31	0.96	42	128	70	73	11	9.4
***	***	84	1	0	0	24.1079	0	0	0	0	0	1	2	1	124	96	227.663	48.3795	827.052	333.27	6.5	3.89	121	2	0.33	4.14	161	6.1	94	377	40	4.74	2.58	0.84	3.33	1.11	1.18	38	110	243	179	14	10.8
***	***	76	0	1	0	26.1346	0	0	1	1	1	5	2	0	179	86	530.052	95.3431	150.752	356.951	7.06	4.29	143	2.45	0.74	3.69	237	9	52	272	38	3.62	1.92	1.49	1.83	1.78	0.67	32	20	93	51	11	12.4
***	***	61	0	0	0	24.2709	0	0	1	0	0	1	0	0	130	74	242.457	59.9365	312.935	208.97	7.07	4.9	151	2.68	0.56	3.59	156	5.8	103	566	45	5.39	1.02	1.08	4.15	1.21	1.25	46	152	35	216	14	17.1
***	***	79	1	0	0	26.4188	0	0	0	1	0	5	4	1	128	68	233.495	64.3022	444.668	801.507	6.82	4.37	142	1.38	0.56	4.46	248	6	93	234	40	4.49	1.3	0.97	2.97	1.27	0.96	42	219	100	164	3.6	20.4
***	***	84	1	0	0	25.9738	1	0	1	0	0	3	1	0	164	87	208.725	69.5531	999.759	1166.85	5.2	3.64	112	0.65	0.43	3.85	197	6.3	64	182	41	3.99	0.64	2.49	1.13	1.56	0.41	42	74	2205	234	1.06	9.6
***	***	49	0	0	0	26.2596	0	0	1	0	0	1	4	0	150	90	105.641	55.4732	241.344	680.645	6.93	4.57	147	1.83	0.57	4.34	287	7.2	96	442	43	4.68	2.32	0.81	3.07	1.12	1.1	42	602	29	240	11	60.4
***	***	67	0	0	0	22.2708	0	0	0	0	0	1	3	0	150	86	128.97	39.2368	701.563	164.781	5.88	4.71	158	2.28	0.64	2.89	130	5.5	88	298	44	5.04	1.74	1.18	3.25	1.23	1.05	42	405	1488	143	2.29	30.5
***	***	66	0	0	0	26.3582	0	0	1	1	1	3	3	0	170	81	102.028	69.9719	333.336	464.37	6.69	4.89	136	1.65	0.38	3.97	193	9.6	72	270	40	3.63	1.13	1.02	2.17	1.2	0.73	42	224	129	43	1.09	12.8
***	***	73	0	1	0	24.0026	0	0	1	0	0	3	4	0	123	78	149.241	77.9507	345.598	1358.11	6.18	4.11	131	0.71	0.54	4.87	198	5.6	88	287	38	2.56	0.64	1.07	1.11	1.06	0.51	42	283	1756	107	11	20.8
***	***	69	1	0	0	28.9341	0	0	0	0	0	1	4	0	136	74	79.8811	53.054	67.9039	302.161	6.25	4.38	129	1.8	0.33	3.97	137	6.3	64	398	43	4.46	1.11	1.17	2.93	1.38	0.96	42	169	16	42	11	28.5
***	***	61	0	0	0	26.47	0	0	1	1	0	3	2	1	135	69	220.483	36.9575	177.277	349.857	6.69	5.16	154	1.82	0.7	4.03	158	8	65	213	45	3.49	1.88	1.07	1.88	1.47	0.73	42	40	33	113	2.45	17.4
***	***	58	1	0	0	24.6892	0	0	0	0	0	1	0	0	166	79	96.8714	48.0254	133.063	503.839	6.46	5.13	145	1.49	0.36	4.08	184	6.2	57	221	43	4.4	1.74	1.05	2.56	1.3	0.87	42	340	40	59	11	16.4
***	***	60	0	0	0	22.4273	1	1	0	0	0	3	2	0	126	80	56.5134	85.4197	132.231	329.378	5.53	4.92	156	1.72	0.4	3.13	181	7.7	54	310	43	2.94	1.13	1.2	1.2	1.33	0.46	42	198	95	107	2.81	10.5
***	***	64	0	0	0	24.2038	0	1	1	0	0	1	1	0	170	88	79.758	70.3055	109.783	426.441	5.44	4.95	161	1.36	0.43	3.58	162	6.3	80	319	36	3.29	0.85	0.92	2.14	1.13	0.72	42	213	358	129	4.57	15.5
***	***	72	0	0	1	24.4898	1	0	1	0	0	5	4	0	138	82	114.474	41.2126	286.27	526.779	5.71	4.67	151	1.45	0.39	3.69	207	6.5	102	387	39	4.34	2.37	0.82	2.59	1.09	0.93	42	334	47	79	2.32	23.7
***	***	68	1	0	0	28.5307	0	0	1	1	0	3	2	0	130	80	168.211	60.9459	461.156	331.976	3.91	3.87	119	1.26	0.32	2.19	191	7.7	57	351	42	3.38	2.12	0.89	1.58	1.22	0.69	42	354	113	74	11	8.1
***	***	72	0	0	0	24.3581	0	0	0	1	0	1	4	0	122	70	218.655	42.0003	526.927	368.426	4.35	4.34	136	1.01	0.34	2.93	127	7.9	73	287	42	3.45	0.77	0.96	2.42	1.21	0.85	19	1012	145	50	9	15.5
***	***	45	0	0	0	24.6287	0	0	1	0	0	3	2	1	128	75	101.581	53.5178	121.075	285.545	5.54	4.65	136	2.02	0.48	2.8	206	6.9	75	390	44	4.77	1.73	0.91	3.36	1.17	1.14	43	63	54	273	15	14.7
***	***	64	0	1	1	22.3379	0	1	0	0	0	2	4	1	145	86	64.5829	47.8462	51.0464	255.789	5.69	5.72	189	1.71	0.6	3.24	135	7.6	70	391	39	3.55	1.67	0.67	2.66	1.07	1.04	39	30	3367	31	8	27.1
***	***	44	0	0	0	24.651	0	0	1	0	1	3	2	0	123	69	64.3129	59.5328	134.664	509.434	5.86	4.73	147	1.59	0.56	3.6	225	5.7	85	271	47	5.52	1.69	1.22	3.74	1.29	1.15	47	219	37	103	12	8.8
***	***	40	0	0	0	24.7405	0	0	1	0	0	3	3	0	145	80	56.7276	89.875	312.36	417.992	7.96	4.67	133	2.45	0.42	5.02	204	6	91	294	41	3.42	1.83	0.73	2.28	1.1	0.86	32	107	209	65	10	16.2
***	***	68	1	0	0	26.3316	0	0	1	0	0	3	0	1	127	67	92.3762	68.916	67.858	774.071	5.34	4.56	132	0.99	0.39	3.89	197	6.7	55	363	43	3.65	1.84	1.12	1.99	1.58	0.81	46	248	376	45	11	9.9
***	***	63	0	1	0	24.5593	0	0	0	1	0	3	2	0	137	90	82.257	112.5	373.013	392.422	9.07	5.53	166	3.08	0.5	5.42	223	10.9	69	322	48	4.64	2.13	0.86	3.32	1.24	1.13	39	397	13	67	10	18.1
***	***	63	0	0	1	24.2262	1	0	1	0	0	3	2	0	135	90	116.713	64.8866	180.936	1042.48	14.68	4.12	125	2.39	1.25	10.88	229	8.7	114	260	38	4.05	1.91	1.06	2.39	1.36	0.84	47	180	521	60	11	19.3
***	***	87	1	0	0	24.0408	0	0	0	0	1	3	2	1	110	80	69.3285	47.2149	208.519	567.387	4.98	4.61	149	1.11	0.45	3.35	188	6.2	90	418	40	3.25	1.15	1.34	1.82	1.39	0.59	21	148	1097	95	16	14.5
***	***	66	1	0	0	26.3763	0	0	1	0	0	3	3	1	140	80	101.079	24.0539	342.899	361.943	7.64	4.15	125	2.81	0.64	4.02	253	10.3	48	227	38	4.05	2.37	1	2.19	1.31	0.94	55	347	58	30	13	6.3
***	***	49	0	0	0	22.6733	0	0	0	0	0	1	5	1	117	62	99.6895	78.3219	269.484	746.981	11.61	4.67	151	2.67	0.48	8.38	238	6.1	53	278	48	4.43	2.11	0.91	3.32	1.11	1.04	42	25	19	56	0.98	13.5
***	***	64	0	0	0	24.537	0	0	0	1	0	3	2	1	137	96	163.468	55.7772	532.238	404.242	9.88	4.37	140	2.23	0.81	6.58	137	5.9	90	283	39	3.57	1.52	0.91	2.36	1.12	0.81	42	236	1287	59	0.99	21.3
***	***	67	1	0	0	26.3539	0	0	1	0	0	3	4	1	150	78	66.5335	79.6878	230.366	847.626	8.57	4.25	136	1.39	0.29	6.85	172	6.8	73	397	43	3.33	1.46	0.9	2	1.14	0.73	33	56	609	76	11	9.8
***	***	65	0	1	0	24.5146	0	0	0	1	0	3	3	0	145	83	62.2603	71.4497	134.325	1201.37	11.7	5	147	1.71	0.82	9.05	227	12.7	62	232	43	4.57	1.29	1.33	2.93	1.6	1.08	51	285	72	56	13	11.1
***	***	74	1	0	0	24.3315	0	0	0	0	0	1	2	0	103	65	320.177	74.6034	420.111	178.926	7.67	3.8	114	4.06	0.61	2.86	254	6.4	89	438	45	4.09	1.9	1.03	2.51	1.5	0.9	60	302	149	67	15	10.8
***	***	77	1	0	0	24.2644	0	0	0	0	0	3	4	0	175	78	55.2033	112.02	153.657	546.694	7.36	3.88	116	1.93	0.5	4.84	218	6.8	70	309	38	3.32	0.52	1.61	1.74	1.58	0.6	28	26	381	61	20	10.2
***	***	48	0	0	0	24.5616	0	0	1	0	0	3	2	0	157	80	34.4229	77.9669	139.007	370.427	6.7	4.38	136	2.48	0.44	3.66	251	5.5	74	283	40	4.39	1.48	0.89	3.18	1.27	1.04	46	228	134	77	23	9.4
***	***	54	1	0	0	24.7786	0	0	0	0	0	3	1	0	98	67	61.9627	261.617	128.131	209.133	3.86	4.39	122	1.73	0.23	1.8	201	6.6	67	291	40	4.48	1.07	1.37	3.16	1.55	0.92	48	130	28	160	12	9.3
***	***	67	1	0	0	24.488	0	0	0	0	0	3	2	0	135	78	190.78	70.7704	217.628	324.188	5.71	5.05	152	2.56	0.41	2.66	312	10.8	57	333	40	5.17	2.68	1.06	3.14	1.43	1.11	68	133	74	74	13	11.4
***	***	55	0	1	0	24.7382	1	0	0	1	0	3	5	0	146	93	60.4964	69.8864	201.372	906.154	6.47	5.19	164	1.3	0.37	4.75	248	6.2	70	334	50	3.67	1.19	1.25	2.29	1.4	0.92	30	1028	32	76	22	23.8
***	***	77	0	0	1	23.9132	0	0	1	0	0	1	3	0	146	70	60.3511	45.3404	159.473	316.547	6.96	4.62	138	2.23	0.75	3.9	181	6	70	272	42	3.92	1.34	1.07	2.82	1.27	0.91	27	30	64	103	18	10.7
***	***	66	0	1	0	22.2932	0	0	0	0	0	3	0	1	104	78	97.4755	83.6126	201.481	576.482	7.74	4.52	145	1.99	0.77	4.78	240	6.4	77	289	44	3.63	1.34	1.08	2.3	1.37	0.72	29	100	167	122	18	14.4
***	***	81	0	0	0	24.1569	0	0	0	1	0	1	1	0	126	86	159.083	56.8918	586.715	498.102	8.34	3.98	130	1.77	0.65	5.58	158	4.9	116	496	35	3.36	1.34	1.08	2.09	1.22	0.69	41	54	372	69	13	38.5
***	***	58	0	0	0	22.472	0	0	0	0	0	3	2	0	108	90	100.957	66.2176	236.912	362.139	10.75	6.71	193	3.45	0.89	6.31	198	6	77	384	44	4.98	1.95	0.92	3.68	1.29	1.26	33	107	237	85	9	22.1
***	***	55	0	1	0	26.6042	0	0	1	1	0	3	1	0	135	90	91.9465	132.311	213.094	418.022	5.48	4.18	126	1.82	0.32	3.17	240	6.2	74	313	42	3.12	0.94	1.07	2.03	1.28	0.64	31	35	109	66	12	9.9
***	***	63	1	0	0	26.4434	0	0	1	0	0	3	2	0	128	80	1165.33	46.2376	139.617	686.875	5.09	5.13	146	1.44	0.38	3.14	315	6.2	61	246	45	6.01	1.9	1.45	4.12	1.71	1.22	60	344	108	73	11	10.4
***	***	70	0	1	0	22.2037	0	0	0	0	0	3	0	0	147	80	85.7332	93.5789	179.863	454.299	5.46	4.92	151	1.34	0.37	3.56	171	6.2	70	252	45	4.87	0.84	1.36	3.57	1.45	1.06	41	25	136	146	12	9.8
***	***	79	1	0	0	24.2197	1	0	0	0	0	1	4	0	145	62	411.801	93.8174	926.662	303.756	4.94	3.61	113	1.76	0.32	2.77	193	7.5	88	500	39	4.71	1.63	0.99	3.5	1.21	1.09	31	310	342	64	12	16.9
***	***	60	0	0	0	22.4273	0	0	0	0	0	3	5	0	137	96	38.0366	85.6561	313.961	298.571	10.03	4.28	135	3.64	0.62	5.72	190	7.6	84	243	41	3.81	1.71	1.02	2.63	1.2	0.83	24	164	108	79	12	12.4
***	***	60	0	0	0	24.2933	0	0	1	0	0	1	3	1	110	64	596.591	77.8838	284.212	339.432	7.55	5.01	159	1.76	0.43	5.15	116	6.3	70	456	42	4.34	1.48	0.78	3.39	1.09	1.07	41	641	45	46	21	25
***	***	51	0	0	1	22.6285	0	0	0	0	0	3	3	0	117	75	127.184	55.2575	126.406	473.571	8.09	4.99	157	1.96	0.55	4.76	195	5.7	86	397	44	5.52	3.54	0.99	3.4	1.4	1.29	70	133	22	53	5	48.1
***	***	48	0	1	0	22.6956	0	0	0	0	0	1	5	0	137	87	71.7738	71.183	194.404	236.295	5	4.07	119	1.76	0.32	2.81	148	8.6	64	227	39	4.79	1.66	1.3	3.26	1.5	1.03	35	60	177	83	8	14.3
***	***	54	0	0	0	22.5615	0	0	0	0	0	3	2	0	145	78	87.3418	74.8682	317.019	588.537	10.48	4.85	153	2.72	0.68	6.11	262	5.6	74	407	40	3.94	1.55	1.22	2.56	1.36	0.8	32	65	50	81	15	12.3
***	***	67	1	0	0	24.488	0	0	0	0	0	3	2	1	139	86	206.807	48.6932	92.0644	449.601	7.61	5.13	158	1.88	0.7	4.83	175	6.2	98	351	42	4.61	2.52	1.02	3.06	1.31	1.1	34	42	78	95	8	18.8
***	***	55	1	0	0	24.7563	0	0	0	0	0	3	3	0	127	74	127.468	88.251	73.2091	320.63	5.87	4.72	150	2.35	0.43	2.99	252	5.6	71	471	44	5.44	3.71	0.85	3.62	1.24	1.28	63	33	45	52	12	12.6
***	***	77	0	0	0	23.9132	0	0	1	0	0	1	4	0	124	79	46.2238	90.0737	369.356	524.671	5.76	4.75	149	1.58	0.41	3.62	229	8.7	46	219	43	4.52	3.1	0.88	3	1.25	1.14	41	108	74	61	16	12
***	***	66	0	0	0	24.4923	0	0	0	1	0	3	4	0	128	80	1002.72	64.0084	190.675	228.673	5.2	5.07	153	1.96	0.5	2.49	180	5.3	93	437	45	2.51	1.73	0.75	1.41	1.06	0.6	33	473	51	57	12	18.3
***	***	81	1	0	0	28.24	0	0	1	1	0	3	3	0	150	70	261.895	64.9823	212.437	594	6.11	4.59	147	1.3	0.64	3.96	195	5.7	99	384	47	4.66	1.96	1.26	3.02	1.55	1.1	32	70	554	63	14	26.6
***	***	58	1	0	0	24.6892	0	0	0	0	0	1	1	0	136	86	163.317	45.0526	360.986	845.254	7.78	4.51	135	1.38	0.59	5.69	205	6.5	74	265	42	3.93	1.39	0.91	2.78	1.2	0.95	25	136	77	57	10	12.3
***	***	55	0	1	0	22.5391	1	0	0	0	0	3	3	1	133	80	173.774	40.3454	193.831	1756.76	9.04	4.44	130	1.31	0.62	6.69	344	6.4	68	226	45	4.56	1.87	1.33	2.99	1.58	1.16	43	1383	63	50	9	14
***	***	63	1	0	0	24.5774	0	0	0	0	0	3	2	0	147	76	158.587	82.5323	531.268	228.6	2.98	4.62	155	0.9	0.42	1.62	127	9.3	62	245	47	4.42	1.83	1.08	3.13	1.35	1.09	27	77	40	117	16	14.1
***	***	70	0	0	0	22.2037	0	0	0	0	0	3	3	1	124	74	158.861	51.982	321.549	2472.08	9.56	5.31	162	0.77	0.32	8.46	225	8.2	77	231	49	5.43	0.85	1.35	4.18	1.44	1.22	26	35	44	204	15	28.3
***	***	54	0	1	1	26.6265	0	0	1	1	0	3	2	0	137	90	62.0024	34.335	109.816	455.239	7.55	4.08	134	1.84	0.59	4.87	172	5.8	89	263	42	4.2	1.51	0.9	2.93	1.15	1.06	35	1020	184	66	0.45	17.8
***	***	67	0	1	0	22.2708	0	0	0	0	0	3	3	0	150	93	231.101	38.5816	307.893	619.264	7.28	4.18	130	1.63	0.58	4.9	206	8.5	64	363	41	5.09	1.66	1.09	3.71	1.42	1.23	33	101	10	94	8	11.8
***	***	55	1	0	0	26.9554	1	0	0	1	0	3	0	1	165	84	304.849	29.6724	258.829	274.054	4.37	4.88	144	1.12	0.24	2.98	103	7.6	54	357	43	5.9	2.48	1	4.31	1.4	1.4	67	15	172	35	14	10.7
***	***	77	1	0	0	26.1304	0	0	1	0	0	3	2	1	146	80	223.075	48.5754	217.054	747.36	5.65	3.98	122	1	0.23	4.32	173	7.8	63	207	40	3.91	4.71	0.78	2.05	1.2	0.89	54	30	98	103	11	11.5
***	***	70	0	0	0	22.2037	0	0	0	0	0	1	0	1	110	79	55.8688	65.8121	362.779	679.287	7.78	3.86	123	2.02	0.55	5.12	268	5.8	67	247	40	3.74	2.2	0.98	2.24	1.37	0.86	48	57	173	59	9	12.3
***	***	64	0	0	0	24.537	0	0	0	1	0	3	2	1	116	65	203.653	71.5316	552.277	223.24	4.57	4.06	134	1.79	0.39	2.22	180	5.9	70	301	36	3.62	0.77	1.7	1.85	1.5	0.64	53	64	156	59	11	13.8
***	***	69	0	0	0	22.2261	0	0	0	0	0	1	0	1	118	72	116.4	71.9977	128.829	871.765	5.89	4.18	132	1.19	0.31	3.9	266	5.6	106	342	46	4.78	2.4	0.94	3.45	1.31	1.22	47	117	58	104	11	15.3
